# Supplementary material for: Upregulation of Anti-Oxidative Stress Response Improves Metabolic Changes in L-Selectin-Deficient Mice but Does Not Prevent NAFLD Progression or Fecal Microbiota Shifts
Source: Int J Mol Sci. 2021 Jul 7;22(14):7314. doi: 10.3390/ijms22147314 (PMC8306675; doi:10.3390/ijms22147314)
Supplement: Supplementary file 1 [file ijms-22-07314-s001.zip]

Archive with 1 entries (1 files):
- ijms-1231479-supplementary.pdf
